# Supplementary material for: Caspase-mediated nuclear pore complex trimming in cell differentiation and endoplasmic reticulum stress
Source: eLife. 2023 Sep 4;12:RP89066. doi: 10.7554/eLife.89066 (PMC10476967; doi:10.7554/eLife.89066)
Supplement: Figure 1—source data 1. [file elife-89066-fig1-data1.zip]

Archive with 68 entries (63 files):
- Figure 1 - source data 1/
- __MACOSX/._Figure 1 - source data 1
- Figure 1 - source data 1/.DS_Store
- __MACOSX/Figure 1 - source data 1/._.DS_Store
- Figure 1 - source data 1/Figure 1g - source data/
- __MACOSX/Figure 1 - source data 1/._Figure 1g - source data
- Figure 1 - source data 1/Figure 1a - source data/
- __MACOSX/Figure 1 - source data 1/._Figure 1a - source data
- Figure 1 - source data 1/Figure 1f - source data/
- __MACOSX/Figure 1 - source data 1/._Figure 1f - source data
- Figure 1 - source data 1/Figure 1b - source data/
- __MACOSX/Figure 1 - source data 1/._Figure 1b - source data
- Figure 1 - source data 1/Figure 1g - source data/2. Zyxin.tif
- __MACOSX/Figure 1 - source data 1/Figure 1g - source data/._2. Zyxin.tif
- Figure 1 - source data 1/Figure 1g - source data/3. Paxillin.tif
- __MACOSX/Figure 1 - source data 1/Figure 1g - source data/._3. Paxillin.tif
- Figure 1 - source data 1/Figure 1g - source data/4. FAK.tif
- __MACOSX/Figure 1 - source data 1/Figure 1g - source data/._4. FAK.tif
- Figure 1 - source data 1/Figure 1g - source data/1. Hic-5.tif
- __MACOSX/Figure 1 - source data 1/Figure 1g - source data/._1. Hic-5.tif
- Figure 1 - source data 1/Figure 1a - source data/8. casp3.tiff
- __MACOSX/Figure 1 - source data 1/Figure 1a - source data/._8. casp3.tiff
- Figure 1 - source data 1/Figure 1a - source data/9. Myog.tiff
- __MACOSX/Figure 1 - source data 1/Figure 1a - source data/._9. Myog.tiff
- Figure 1 - source data 1/Figure 1a - source data/3. Tpr.tiff
- __MACOSX/Figure 1 - source data 1/Figure 1a - source data/._3. Tpr.tiff
- Figure 1 - source data 1/Figure 1a - source data/6. Nup50.tiff
- __MACOSX/Figure 1 - source data 1/Figure 1a - source data/._6. Nup50.tiff
- Figure 1 - source data 1/Figure 1a - source data/2. Nup62.tiff
- __MACOSX/Figure 1 - source data 1/Figure 1a - source data/._2. Nup62.tiff
- Figure 1 - source data 1/Figure 1a - source data/1. Nup358 214 153.tiff
- __MACOSX/Figure 1 - source data 1/Figure 1a - source data/._1. Nup358 214 153.tiff
- Figure 1 - source data 1/Figure 1a - source data/11. aII-spectrin.tiff
- __MACOSX/Figure 1 - source data 1/Figure 1a - source data/._11. aII-spectrin.tiff
- Figure 1 - source data 1/Figure 1a - source data/10. PARP.tiff
- __MACOSX/Figure 1 - source data 1/Figure 1a - source data/._10. PARP.tiff
- Figure 1 - source data 1/Figure 1a - source data/7. casp12.tiff
- __MACOSX/Figure 1 - source data 1/Figure 1a - source data/._7. casp12.tiff
- Figure 1 - source data 1/Figure 1a - source data/5. Nup93.tiff
- __MACOSX/Figure 1 - source data 1/Figure 1a - source data/._5. Nup93.tiff
- Figure 1 - source data 1/Figure 1a - source data/4. Nup96.tiff
- __MACOSX/Figure 1 - source data 1/Figure 1a - source data/._4. Nup96.tiff
- Figure 1 - source data 1/Figure 1f - source data/DSCF9940.JPG
- __MACOSX/Figure 1 - source data 1/Figure 1f - source data/._DSCF9940.JPG
- Figure 1 - source data 1/Figure 1b - source data/11. Nup37.tif
- __MACOSX/Figure 1 - source data 1/Figure 1b - source data/._11. Nup37.tif
- Figure 1 - source data 1/Figure 1b - source data/3. Pom121.tif
- __MACOSX/Figure 1 - source data 1/Figure 1b - source data/._3. Pom121.tif
- Figure 1 - source data 1/Figure 1b - source data/.DS_Store
- __MACOSX/Figure 1 - source data 1/Figure 1b - source data/._.DS_Store
- Figure 1 - source data 1/Figure 1b - source data/7. Nup160.tif
- __MACOSX/Figure 1 - source data 1/Figure 1b - source data/._7. Nup160.tif
- Figure 1 - source data 1/Figure 1b - source data/5 .Nup205.tif
- __MACOSX/Figure 1 - source data 1/Figure 1b - source data/._5 .Nup205.tif
- Figure 1 - source data 1/Figure 1b - source data/9. Nup85.tif
- __MACOSX/Figure 1 - source data 1/Figure 1b - source data/._9. Nup85.tif
- Figure 1 - source data 1/Figure 1b - source data/10. Sec13.tif
- __MACOSX/Figure 1 - source data 1/Figure 1b - source data/._10. Sec13.tif
- Figure 1 - source data 1/Figure 1b - source data/8. Nup155.tif
- __MACOSX/Figure 1 - source data 1/Figure 1b - source data/._8. Nup155.tif
- Figure 1 - source data 1/Figure 1b - source data/1. lamin b1.tif
- __MACOSX/Figure 1 - source data 1/Figure 1b - source data/._1. lamin b1.tif
- Figure 1 - source data 1/Figure 1b - source data/2. Tpr.tif
- __MACOSX/Figure 1 - source data 1/Figure 1b - source data/._2. Tpr.tif
- Figure 1 - source data 1/Figure 1b - source data/4. ELYS.tif
- __MACOSX/Figure 1 - source data 1/Figure 1b - source data/._4. ELYS.tif
- Figure 1 - source data 1/Figure 1b - source data/6. Nup188.tif
- __MACOSX/Figure 1 - source data 1/Figure 1b - source data/._6. Nup188.tif
