# Supplementary material for: Caspase-mediated nuclear pore complex trimming in cell differentiation and endoplasmic reticulum stress
Source: eLife. 2023 Sep 4;12:RP89066. doi: 10.7554/eLife.89066 (PMC10476967; doi:10.7554/eLife.89066)
Supplement: Figure 2—source data 1. [file elife-89066-fig2-data1.zip]

Archive with 8 entries (7 files):
- Figure 2 - source data 1/
- __MACOSX/._Figure 2 - source data 1
- Figure 2 - source data 1/3. Caspase-3.tif
- __MACOSX/Figure 2 - source data 1/._3. Caspase-3.tif
- Figure 2 - source data 1/2. Tpr.tif
- __MACOSX/Figure 2 - source data 1/._2. Tpr.tif
- Figure 2 - source data 1/1. Nup153.tif
- __MACOSX/Figure 2 - source data 1/._1. Nup153.tif
