# Supplementary material for: Caspase-mediated nuclear pore complex trimming in cell differentiation and endoplasmic reticulum stress
Source: eLife. 2023 Sep 4;12:RP89066. doi: 10.7554/eLife.89066 (PMC10476967; doi:10.7554/eLife.89066)
Supplement: Figure 3—source data 1. [file elife-89066-fig3-data1.zip]

Archive with 30 entries (29 files):
- Figure 3 - source data 1/
- __MACOSX/._Figure 3 - source data 1
- Figure 3 - source data 1/5. Nup93.tif
- __MACOSX/Figure 3 - source data 1/._5. Nup93.tif
- Figure 3 - source data 1/12. Myogenin.tif
- __MACOSX/Figure 3 - source data 1/._12. Myogenin.tif
- Figure 3 - source data 1/6. Pom121.tif
- __MACOSX/Figure 3 - source data 1/._6. Pom121.tif
- Figure 3 - source data 1/8. FAK.tif
- __MACOSX/Figure 3 - source data 1/._8. FAK.tif
- Figure 3 - source data 1/11. a-tubulin.tif
- __MACOSX/Figure 3 - source data 1/._11. a-tubulin.tif
- Figure 3 - source data 1/.DS_Store
- __MACOSX/Figure 3 - source data 1/._.DS_Store
- Figure 3 - source data 1/7. PARP.tif
- __MACOSX/Figure 3 - source data 1/._7. PARP.tif
- Figure 3 - source data 1/2. Fibrillarin.tif
- __MACOSX/Figure 3 - source data 1/._2. Fibrillarin.tif
- Figure 3 - source data 1/13. Caspase-3.tif
- __MACOSX/Figure 3 - source data 1/._13. Caspase-3.tif
- Figure 3 - source data 1/10. Hic-5.tif
- __MACOSX/Figure 3 - source data 1/._10. Hic-5.tif
- Figure 3 - source data 1/4. Nup153.tif
- __MACOSX/Figure 3 - source data 1/._4. Nup153.tif
- Figure 3 - source data 1/1. Lamin b1.tif
- __MACOSX/Figure 3 - source data 1/._1. Lamin b1.tif
- Figure 3 - source data 1/3. Tpr.tif
- __MACOSX/Figure 3 - source data 1/._3. Tpr.tif
- Figure 3 - source data 1/9. Zyxin.tif
- __MACOSX/Figure 3 - source data 1/._9. Zyxin.tif
