# Supplementary material for: Caspase-mediated nuclear pore complex trimming in cell differentiation and endoplasmic reticulum stress
Source: eLife. 2023 Sep 4;12:RP89066. doi: 10.7554/eLife.89066 (PMC10476967; doi:10.7554/eLife.89066)
Supplement: Figure 5—source data 1. [file elife-89066-fig5-data1.zip]

Archive with 58 entries (53 files):
- Figure 5 - source data 1/
- __MACOSX/._Figure 5 - source data 1
- Figure 5 - source data 1/Figure 5d - source data/
- __MACOSX/Figure 5 - source data 1/._Figure 5d - source data
- Figure 5 - source data 1/.DS_Store
- __MACOSX/Figure 5 - source data 1/._.DS_Store
- Figure 5 - source data 1/Figure 5e - source data/
- __MACOSX/Figure 5 - source data 1/._Figure 5e - source data
- Figure 5 - source data 1/Figure 5b - source data/
- __MACOSX/Figure 5 - source data 1/._Figure 5b - source data
- Figure 5 - source data 1/Figure 5f - source data/
- __MACOSX/Figure 5 - source data 1/._Figure 5f - source data
- Figure 5 - source data 1/Figure 5d - source data/3. Caspase-3.JPG
- __MACOSX/Figure 5 - source data 1/Figure 5d - source data/._3. Caspase-3.JPG
- Figure 5 - source data 1/Figure 5d - source data/.DS_Store
- __MACOSX/Figure 5 - source data 1/Figure 5d - source data/._.DS_Store
- Figure 5 - source data 1/Figure 5d - source data/4. Survivin.JPG
- __MACOSX/Figure 5 - source data 1/Figure 5d - source data/._4. Survivin.JPG
- Figure 5 - source data 1/Figure 5d - source data/1. Nup153.JPG
- __MACOSX/Figure 5 - source data 1/Figure 5d - source data/._1. Nup153.JPG
- Figure 5 - source data 1/Figure 5d - source data/6. Tubulin bIII.tif
- __MACOSX/Figure 5 - source data 1/Figure 5d - source data/._6. Tubulin bIII.tif
- Figure 5 - source data 1/Figure 5d - source data/5. Sox2.tif
- __MACOSX/Figure 5 - source data 1/Figure 5d - source data/._5. Sox2.tif
- Figure 5 - source data 1/Figure 5d - source data/2. PARP.JPG
- __MACOSX/Figure 5 - source data 1/Figure 5d - source data/._2. PARP.JPG
- Figure 5 - source data 1/Figure 5e - source data/8. Caspase-3.tif
- __MACOSX/Figure 5 - source data 1/Figure 5e - source data/._8. Caspase-3.tif
- Figure 5 - source data 1/Figure 5e - source data/6. MHC.tif
- __MACOSX/Figure 5 - source data 1/Figure 5e - source data/._6. MHC.tif
- Figure 5 - source data 1/Figure 5e - source data/1. Tpr.JPG
- __MACOSX/Figure 5 - source data 1/Figure 5e - source data/._1. Tpr.JPG
- Figure 5 - source data 1/Figure 5e - source data/7. Myogenin.JPG
- __MACOSX/Figure 5 - source data 1/Figure 5e - source data/._7. Myogenin.JPG
- Figure 5 - source data 1/Figure 5e - source data/4. BiP.JPG
- __MACOSX/Figure 5 - source data 1/Figure 5e - source data/._4. BiP.JPG
- Figure 5 - source data 1/Figure 5e - source data/5. XIAP.JPG
- __MACOSX/Figure 5 - source data 1/Figure 5e - source data/._5. XIAP.JPG
- Figure 5 - source data 1/Figure 5e - source data/2. Nup153.tif
- __MACOSX/Figure 5 - source data 1/Figure 5e - source data/._2. Nup153.tif
- Figure 5 - source data 1/Figure 5e - source data/3. Nup93.tif
- __MACOSX/Figure 5 - source data 1/Figure 5e - source data/._3. Nup93.tif
- Figure 5 - source data 1/Figure 5b - source data/3. Myogenin.tif
- __MACOSX/Figure 5 - source data 1/Figure 5b - source data/._3. Myogenin.tif
- Figure 5 - source data 1/Figure 5b - source data/2. Caspase-3.tif
- __MACOSX/Figure 5 - source data 1/Figure 5b - source data/._2. Caspase-3.tif
- Figure 5 - source data 1/Figure 5b - source data/1. Survivin.tif
- __MACOSX/Figure 5 - source data 1/Figure 5b - source data/._1. Survivin.tif
- Figure 5 - source data 1/Figure 5f - source data/2. Tpr.tiff
- __MACOSX/Figure 5 - source data 1/Figure 5f - source data/._2. Tpr.tiff
- Figure 5 - source data 1/Figure 5f - source data/1. Nup358 214 153.tiff
- __MACOSX/Figure 5 - source data 1/Figure 5f - source data/._1. Nup358 214 153.tiff
- Figure 5 - source data 1/Figure 5f - source data/3. Nup93.tiff
- __MACOSX/Figure 5 - source data 1/Figure 5f - source data/._3. Nup93.tiff
- Figure 5 - source data 1/Figure 5f - source data/5. Caspase-3.tiff
- __MACOSX/Figure 5 - source data 1/Figure 5f - source data/._5. Caspase-3.tiff
- Figure 5 - source data 1/Figure 5f - source data/4. BiP.tiff
- __MACOSX/Figure 5 - source data 1/Figure 5f - source data/._4. BiP.tiff
